# Supplementary material for: Intratumoral heterogeneity of surrogate molecular subtypes in urothelial carcinoma in situ of the urinary bladder: implications for prognostic stratification of high-risk non-muscle-invasive bladder cancer
Source: Virchows Arch. 2021 Mar 1;479(2):325–35. doi: 10.1007/s00428-021-03054-0 (PMC8364543; doi:10.1007/s00428-021-03054-0)
Supplement: Supplementary file 2 — Stratification of HR NMIBC patients with CIS into surrogate molecular CIS subtypes based on KRT20 and KRT5/6 protein expression (XLSX 20 kb). [file 428_2021_3054_MOESM2_ESM.xlsx]

## Sheet: Online Resource 2
Virchows Archiv Intratumoral heterogeneity of surrogate molecular subtypes in urothelial carcinoma in situ of the urinary bladder: implications for prognostic stratification of high-risk non-muscle-invasive bladder cancer Stefan Garczyk, Felix Bischoff, Ursula Schneider, Reinhard Golz, Friedrich-Carl von Rundstedt, Ruth Knüchel and Stephan Degener Corresponding author: Stefan Garczyk, PhD, Instit…
Online Resource 2 Stratification of HR NMIBC patients with CIS into surrogate molecular CIS subtypes based on KRT20 and KRT5/6 protein expression. Cytokeratin expression levels in independent biopsies taken from different bladder localizations of the same urinary bladder, respectively, are shown.
Patient ID	CIS subtype (1=luminal; 2=null; 3=mixed)	KRT20 (1=positive 2=negative, 3=mixed)_Cutoff >50%	Bio 1_KRT20 (% positive cells)	Bio 2_KRT20 (% positive cells)	Bio 3_KRT20 (% positive cells)	Bio 4_KRT20 (% positive cells)	Bio 5_KRT20 (% positive cells)	Bio 6_KRT20 (% positive cells)	Bio 7_KRT20 (% positive cells)	Bio 8_KRT20 (% positive cells)	KRT5/6 (1=positive; 2=negative; 3=mixed)_Cutoff >50%	Bio 1_KRT5/6 (% positive cells)	Bio 2_KRT5/6 (% positive cells)	Bio 3_KRT5/6 (% positive cells)	Bio 4_KRT5/6 (% positive cells)	Bio 5_KRT5/6 (% positive cells)	Bio 6_KRT5/6 (% positive cells)	Bio 7_KRT5/6 (% positive cells)	Bio 8_KRT5/6 (% positive cells)
002	1	1	90								2	0
004	1	1	100 (NA/100)								2	0 (NA/0)
005	1	1	75 (100/50)								2	0 (0/0)
006	1	1	100								2	0
012	1	1	100 (100/100)								2	0 (0/0)
014	1	1	100								2	0
023	1	1	100 (100/100)	100							2	0 (0/0)	0
029	1	1	100	100 (100/100)	100 (100/100)	NA					2	0	NA (NA/NA)	0 (0/0)	0
033	1	1	100								2	0
034	1	1	100	100							2	0	0
035	1	1	100								2	NA	0
036	1	1	100 (100/NA)								2	0 (0/0)
037	1	1	100 (100/100)								2	0 (0/0)
038	1	1	100	100 (100/100)	100	100	NA				2	0	0 (0/0)	0	NA	0
039	1	1	100	100	100	100					2	0	0	0	0
040	1	1	100	100	100						2	0	0	0
041	1	1	100	100	80						2	0	0	0
042	1	1	75 (50/100)								2	0 (0/0)
043	1	1	100	NA							2	0	NA
044	1	1	100	90							2	0	0
049	1	1	100	100	100						2	0	0	0
052	1	1	100	100	NA	100	100	90 (80/100)	90	100	2	0	0	0	0	0	0 (0/0)	0	0
058	1	1	100	100	100						2	0	NA	0
059	1	1	100	100	100						2	0	0	0	NA
060	1	1	100	100	100 (100/100)						2	NA	0	0 (0/0)
061	1	1	100 (NA/100)								2	0 (0/0)
064	1	1	NA	70							2	NA	0
067	1	1	100	100	70	NA	80				2	0	0	0	NA
070	1	1	100	100							2	0	0
083	1	1	80								2	0
084	1	1	80	NA							2	0	NA
085	1	1	80								2	0
097	1	1	100								2	0
099	1	1	100	100							2	0	0
101	1	1	100								2	0
113	1	1	100								2	0
120	1	1	100	100	100 (100/100)						2	20	0	0 (0/0)
123	1	1	100	100							2	0	NA	NA
124	1	1	100 (100/100)								2	0 (0/0)
125	1	1	100								2	0
126	1	1	100	100							2	0	0
130	1	1	100								2	0
131	1	1	100								2	0
138	1	1	100	100	100 (100/100)	100					2	0	0	0 (0/0)	0
141	1	1	80	100							2	0	0
149	1	1	55 (100/10)								2	0 (0/0)
016	2	2	40								2	0
020	2	2	0	0							2	50	NA
024	2	2	0								2	0
028	2	2	20								2	0
031	2	2	0								2	3
046	2	2	50 (0/100)								2	0 (0/0)
048	2	2	0 (NA/0)	40 (0/80)	20 (20/NA)						2	0 (NA/0)	0 (0/0)	0 (0/NA)
050	2	2	36 (2/70)								2	0 (0/0)
051	2	2	10	10							2	NA	0
054	2	2	40 (NA/40)								2	0 (NA/0)
062	2	2	20	10	NA	0	0 (0/NA)	0			2	0	0	0	NA	0 (0/NA)	0
066	2	2	0								2	0
068	2	2	0	10	NA	20					2	NA	0	NA	0
076	2	2	NA	20 (20/20)							2	NA	0 (0/0)
077	2	2	30								2	0
078	2	2	0								2	0
088	2	2	10								2	0
090	2	2	NA	NA	0	NA					2	NA	NA	0	NA
091	2	2	0								2	0
094	2	2	0								2	0
098	2	2	0								2	0
109	2	2	30								2	NA	0
114	2	2	0	0							2	0	0
129	2	2	0								2	0	0
135	2	2	30								2	0
136	2	2	0	10	NA	0 (0/NA)					2	0	0	NA	0 (0/NA)
137	2	2	40	10	5	20 (20/20)					2	0	0	0	0 (0/0)
143	2	2	1								2	0
147	2	2	0								2	0
151	2	2	1								2	0
003	3	3	70	100	50	20					2	0	0	0	0
007	3	3	10	100	90						2	0	0	0
010	3	3	50	100							1	100	70
013	3	3	100 (NA/100)	100	100	45 (10/80)	45 (60/30)	20	55 (100/10)	NA	2	0 (NA/0)	0	0	0 (0/0)	0 (0/0)	NA	0 (0/0)	0
027	3	3	100	100	100	30					2	0	0	0	0
045	3	3	100 (100/100)	100	30	100 (NA/100)	NA				2	0 (0/0)	0	0	0 (NA/0)	NA
063	3	3	10	100	100						2	0	0	0
065	3	3	0	0	25	80	33 (0/0/100)				2	0	NA	0	0	0 (0/0/0)
074	3	3	50	80							2	0	0
086	3	2	0	NA	NA	0					3	0	0	90	0
095	3	3	0	25 (10/40)	100						2	NA	0 (0/0)	0
100	3	3	NA	100	1 (0/2)						2	NA	0	0 (0/0)
105	3	3	0	100	100	40					3	100	0	0	0
107	3	3	100	30	100						2	0	0	0
111	3	3	80	20	100	80					2	0	NA	0	0	0
112	3	3	60	0	NA	100					3	0	70	NA	0
115	3	3	100 (100/100)	0	NA	1					2	0 (0/0)	0	NA	0
116	3	3	50	100	100	50					2	0	0	0	0
132	3	3	20	90	30	30	2				2	0	0	0	0	0
133	3	3	1	0 (0/0)	NA	90					3	70	70 (70/70)	NA	0
142	3	3	100	0							2	0	0	0
144	3	3	50	80							2	NA	0
148	3	3	0	100	50	100					2	0	0	0	0
Values in brackets: in case of sufficient tumor biopsy material, cytokeratin expression was analyzed in different regions of the same biopsy (intra-lesional heterogeneity) and the mean expression values were calculated; NA = not available (no tissue on tissue microarray); Bio = biopsy
Note: for 99 of 128 HR NMIBC patients with CIS staining results for KRT20 and KRT5/6 were available (29 cases were excluded because of missing staining results for KRT20, KRT5/6 or both, due to unavailability of adequate CIS material on the respective tissue microarray(s))
